# Supplementary material for: Biogas residue parameterization for soil organic matter modeling
Source: PLoS One. 2018 Oct 12;13(10):e0204121. doi: 10.1371/journal.pone.0204121 (PMC6185722; doi:10.1371/journal.pone.0204121)
Supplement: S1 Table — K and η were used for means, sd and RMSE calculation (Table 3). (XLSX) [file pone.0204121.s001.xlsx]

## Sheet: S1
treatment ID	digestate	sampling	alias	result	RMSE	FIM
1	S_9	digester	kfom	0.241546	0.0059	0.0201069
2	S_10	digester	kfom	0.292795	0.0076	0.0319425
3	S_17	storage	kfom	0.336965	0.0074	0.0214583
4	S_24	storage	kfom	0.280237	0.0081	0.0502794
5	S_33	storage	kfom	0.2145	0.0064	0.0252312
6	S_35	digester	kfom	0.30294	0.0068	0.0229487
7	S_50	digester	kfom	0.327257	0.0094	0.0170321
8	S_52	storage	kfom	0.328514	0.0082	0.047462
9	S_61	storage	kfom	0.303395	0.0087	0.0271908
10	S_100	storage	kfom	0.423127	0.0094	0.0491614
11	U_9	digester	kfom	0.52582	0.0069
12	U_10	digester	kfom	0.690716	0.0075
13	U_17	storage	kfom	0.38943	0.0068
14	U_24	storage	kfom	0.562344	0.0073
15	U_33	storage	kfom	0.346735	0.0062
16	U_35	digester	kfom	0.526471	0.0072
17	U_50	digester	kfom	0.393374	0.0061
18	U_52	storage	kfom	0.690311	0.0075
19	U_61	storage	kfom	0.481435	0.0071
20	U_100	storage	kfom	0.726499	0.008
1	S_9	digester	eta	0.722186	0.0059	0.0153858
2	S_10	digester	eta	0.777201	0.0076	0.0161211
3	S_17	storage	eta	0.812554	0.0074	0.00812511
4	S_24	storage	eta	0.840715	0.0081	0.01744
5	S_33	storage	eta	0.797416	0.0064	0.0169393
6	S_35	digester	eta	0.817172	0.0068	0.00961965
7	S_50	digester	eta	0.797424	0.0094	0.00719657
8	S_52	storage	eta	0.821573	0.0082	0.014682
9	S_61	storage	eta	0.770202	0.0087	0.0141283
10	S_100	storage	eta	0.86992	0.0094	0.00762393
11	U_9	digester	eta	0.826857	0.0069
12	U_10	digester	eta	0.855486	0.0075
13	U_17	storage	eta	0.875698	0.0068
14	U_24	storage	eta	0.900468	0.0073
15	U_33	storage	eta	0.859067	0.0062
16	U_35	digester	eta	0.873963	0.0072
17	U_50	digester	eta	0.847649	0.0061
18	U_52	storage	eta	0.88055	0.0075
19	U_61	storage	eta	0.833298	0.0071
20	U_100	storage	eta	0.909734	0.008
