# Supplementary material for: Biogas residue parameterization for soil organic matter modeling
Source: PLoS One. 2018 Oct 12;13(10):e0204121. doi: 10.1371/journal.pone.0204121 (PMC6185722; doi:10.1371/journal.pone.0204121)
Supplement: S2 Table — (XLSX) [file pone.0204121.s002.xlsx]

## Sheet: S2
Literature	C_Norg_ourmix	pH_ourmix
Charakteristik_Gaerrest_FNR_2013		7.8
Charakteristik_Gaerrest_FNR_2013		7.9
Charakteristik_Gaerrest_FNR_2013		7.8
Charakteristik_Gaerrest_FNR_2013		7.6
Charakteristik_Gaerrest_FNR_2013		8.1
Charakteristik_Gaerrest_FNR_2013		8
Charakteristik_Gaerrest_FNR_2013		8
Charakteristik_Gaerrest_FNR_2013		7.9
Charakteristik_Gaerrest_FNR_2013		8.3
Charakteristik_Gaerrest_FNR_2013		7.8
Charakteristik_Gaerrest_FNR_2013		7.9
Charakteristik_Gaerrest_FNR_2013		8.2
Charakteristik_Gaerrest_FNR_2013		7.9
Charakteristik_Gaerrest_FNR_2013		7.9
Charakteristik_Gaerrest_FNR_2013		8
Charakteristik_Gaerrest_FNR_2013		8
Charakteristik_Gaerrest_FNR_2013		7.6
Charakteristik_Gaerrest_FNR_2013		7.9
Charakteristik_Gaerrest_FNR_2013		7.8
Charakteristik_Gaerrest_FNR_2013		7.7
Charakteristik_Gaerrest_FNR_2013		7.9
Charakteristik_Gaerrest_FNR_2013		7.5
Charakteristik_Gaerrest_FNR_2013		7.6
Charakteristik_Gaerrest_FNR_2013		7.7
Charakteristik_Gaerrest_FNR_2013		7.6
Charakteristik_Gaerrest_FNR_2013		7.7
Charakteristik_Gaerrest_FNR_2013		7.9
Charakteristik_Gaerrest_FNR_2013		7.7
Charakteristik_Gaerrest_FNR_2013		7.8
Charakteristik_Gaerrest_FNR_2013		7.8
Charakteristik_Gaerrest_FNR_2013		7.6
Charakteristik_Gaerrest_FNR_2013		7.6
Charakteristik_Gaerrest_FNR_2013		7.6
Charakteristik_Gaerrest_FNR_2013		7.6
Charakteristik_Gaerrest_FNR_2013		8.1
Charakteristik_Gaerrest_FNR_2013		7.9
Charakteristik_Gaerrest_FNR_2013		7.9
Charakteristik_Gaerrest_FNR_2013		7.7
Charakteristik_Gaerrest_FNR_2013		7.8
Charakteristik_Gaerrest_FNR_2013		7.9
Charakteristik_Gaerrest_FNR_2013		8.1
Charakteristik_Gaerrest_FNR_2013		7.7
Charakteristik_Gaerrest_FNR_2013		7.5
Charakteristik_Gaerrest_FNR_2013		7.8
Charakteristik_Gaerrest_FNR_2013		7.5
Charakteristik_Gaerrest_FNR_2013		8.1
Charakteristik_Gaerrest_FNR_2013		7.9
Charakteristik_Gaerrest_FNR_2013		7.7
Charakteristik_Gaerrest_FNR_2013		7.9
Charakteristik_Gaerrest_FNR_2013		7.7
Charakteristik_Gaerrest_FNR_2013		7.7
Charakteristik_Gaerrest_FNR_2013		7.6
Charakteristik_Gaerrest_FNR_2013		7.6
Charakteristik_Gaerrest_FNR_2013		7.2
Charakteristik_Gaerrest_FNR_2013		7.7
Charakteristik_Gaerrest_FNR_2013		7.8
Charakteristik_Gaerrest_FNR_2013		8
Charakteristik_Gaerrest_FNR_2013		7.7
Charakteristik_Gaerrest_FNR_2013		7.6
Charakteristik_Gaerrest_FNR_2013		7.7
Charakteristik_Gaerrest_FNR_2013		8.2
Chen et al. 2012 Biomass and Bioenergy 45, 221-229.		8.3
Chen et al. 2012 Biomass and Bioenergy 45, 221-229.
de la Fuente_2012	16.1905	7.5
eichler_p_nutzung		7.7
eichler_p_nutzung		7.79
eichler_p_nutzung		7.91
Ernst_2007	8.37278	8.4
formowitz_effizient duengen mit gaerresten		7.7
Fouda et al_2013	19.1739	8.2
Fouda et al_2013
Fouda et al_2013	9.45833	8.3
Fouda et al_2013	12.6471	8.3
Fouda et al_2013	11.4091	8.4
Fouda et al_2013	14.45	8.2
Fouda et al_2013	14.7353	8.2
grass_oekolandbau
grass_oekolandbau
grass_oekolandbau
Haraldsen_2011		7.5
Landwirtschaftliches Technologiezentrum Augustenberg 2008	24.2857	8.3
Landwirtschaftliches Technologiezentrum Augustenberg 2008
Landwirtschaftliches Technologiezentrum Augustenberg 2008
Reinhold_einfluss der fermentation	16.1847	7.74
Rivard_1995
Rivard_1995
Tambone_2010	16.9655
Tambone_2010
Tambone_2010
Tambone_2010
Tambone_2010
Tambone_2010
Tambone_2010
Tambone_2010
wragge_charakterisierung		7.7
wragge_charakterisierung		8.3
wragge_charakterisierung	15.2305	8.1
wragge_charakterisierung		7.6
wragge_charakterisierung	11.4154	7.7
