# Supplementary material for: Biogas residue parameterization for soil organic matter modeling
Source: PLoS One. 2018 Oct 12;13(10):e0204121. doi: 10.1371/journal.pone.0204121 (PMC6185722; doi:10.1371/journal.pone.0204121)
Supplement: S3 Table — (XLSX) [file pone.0204121.s003.xlsx]

## Sheet: S3
trtmnt_id	name	DM	Ct	Nt (Kjeldahl)	Ct/Nt	pH (CaCl2)	NH4-N	Ct/Norg	Norg
1	S_9	4.7	39.8	6.7	5.9403	7.9	3.6	12.8387	3.1
2	S_10	5.7	38.8	8.3	4.6747	8.1	5.5	13.8571	2.8
3	S_17	5.5	38.4	6.3	6.09524	8	2.9	11.2941	3.4
4	S_24	9.2	39.2	6.5	6.03077	7.8	3.5	13.0667	3
5	S_33	9.6	41.3	5	8.26	8	2	13.7667	3
6	S_35	5.4	42.1	6.2	6.79032	7.8	2.6	11.6944	3.6
7	S_50	7.2	42	7.2	5.45455	7.6	3.4	11.0526	3.8
8	S_52	5.8	40.7	7.7	4.96341	7.7	4.3	11.9706	3.4
9	S_61	8.1	42	8.2	5.83333	7.9	5.5	15.5556	2.7
10	S_100	6.8	43.2	7.2	6.44776	7.7	2.9	10.0465	4.3
11	U_9	4.7	39.8	6.7	5.9403	7.9	3.6	12.8387	3.1
12	U_10	5.7	38.8	8.3	4.6747	8.1	5.5	13.8571	2.8
13	U_17	5.5	38.4	6.3	6.09524	8	2.9	11.2941	3.4
14	U_24	9.2	39.2	6.5	6.03077	7.8	3.5	13.0667	3
15	U_33	9.6	41.3	5	8.26	8	2	13.7667	3
16	U_35	5.4	42.1	6.2	6.79032	7.8	2.6	11.6944	3.6
17	U_50	7.2	42	7.2	5.83333	7.6	3.4	11.0526	3.8
18	U_52	5.8	40.7	7.7	5.28571	7.7	4.3	11.9706	3.4
19	U_61	8.1	42	8.2	5.12195	7.9	5.5	15.5556	2.7
20	U_100	6.8	43.2	7.2	5.26829	7.7	2.9	10.0465	4.3
