# Supplementary material for: Biogas residue parameterization for soil organic matter modeling
Source: PLoS One. 2018 Oct 12;13(10):e0204121. doi: 10.1371/journal.pone.0204121 (PMC6185722; doi:10.1371/journal.pone.0204121)
Supplement: S4 Table — (XLSX) [file pone.0204121.s004.xlsx]

## Sheet: S4
name	pH_mod	ct_norg_mod
mean_17	8	11.294
mean_24	7.8	13.067
mean_33	8	13.767
mean_52	7.7	11.971
mean_61	7.9	15.556
mean_100	7.7	10.047
